# Supplementary material for: Characterization of Human Medullary Thyroid Carcinoma Glycosphingolipids Identifies Potential Cancer Markers
Source: Int J Mol Sci. 2021 Sep 28;22(19):10463. doi: 10.3390/ijms221910463 (PMC8509059; doi:10.3390/ijms221910463)
Supplement: Supplementary file 1 [file ijms-22-10463-s001.zip]

Archive with 1 entries (1 files):
- ijms-1392159-supplementary.pdf
